# Supplementary material for: Determination of Anti-Xa Inhibitor Plasma Concentrations Using a Universal Edoxaban Calibrator
Source: Diagnostics (Basel). 2023 Jun 20;13(12):2128. doi: 10.3390/diagnostics13122128 (PMC10297422; doi:10.3390/diagnostics13122128)
Supplement: Supplementary file 1 [file diagnostics-13-02128-s001.zip]

Archive with 1 entries (1 files):
- diagnostics-2376719-supplementary.pdf
